# Supplementary material for: Processing deficits for familiar and novel faces in patients with left posterior fusiform lesions
Source: Cortex. 2015 Nov;72:79–96. doi: 10.1016/j.cortex.2015.02.003 (PMC4643682; doi:10.1016/j.cortex.2015.02.003)
Supplement: Supplementary file 1 [file mmc1.xlsx]

## Sheet: WordLEngthEffect_RT
Participant	Length				Slope
	3	4	5	6
130	1140.43	1267.53	1103.58	1056.81	-41.48
171	832.97	885.3	856.44	867.3	7.41
174	581.85	576.66	587.65	614.44	10.88
EI	755.896	752.729	805.495	847.328	32.71
FW	647.033	758.448	744.793	785.9	40.29
170	1216.61	1528	1924.18	2018.19	280.09
169	2012.69	2820.23	2964.04	3149.07	355.29
128	1354.61	2293.37	2781.81	2515.22	397.03
KW	1435.38	1825.48	2519.28	2669.58	439.64
177	2413.29	3141.21	4743.83	3360.75	444.5
153	1943.95	2807.31	3704.47	3631.56	596
JWF	2097.19	3138.54	3561.97	4012	616.78
RK	1943.61	3072.1	3786.48	3992.7	686.16
125	1345.69	1671.62	2005.74	3610.1	712.74
TS	2081.33	2773.17	3705.21	4185.68	724.51
JW	2547.06	3140.28	4819.45	4468.48	744.34
JM	2230.57	2988.29	4822.36	4335.04	814.75
MS	7373.68	9615.04	13799.7	13567.1	2276.49
140	4785.4	6222.73	9874.61	12791.8	2767.1

## Sheet: WordLengthEffect_Accuracy
Participant	Length
	3	4	5	6
130	97	97	100	97
171	100	100	100	100
174	100	94	97	100
EI	100	100	100	100
FW	97	97	94	97
170	97	100	91	91
169	88	88	80	91
128	97	88	85	83
KW	100	100	100	100
177	64.5	44	21	21
153	64.5	80	62	59
JWF	97	97	100	100
RK	100	88	100	100
125	91	82	77	85
TS	100	100	94	91
JW	94	88	82	85
JM	91	94	80	91
MS	91	82	68	77
140	62.5	63	43	35

## Sheet: SpatialFrequency
Left eye
Spatial Frequency	JM	EI	FW	MS	JW	TS	JWF	KW	Average	Normal
1.5 (A)	36	100	25	100	50	100	36	50	62.125	36
3 (B)	80	114	15	80	57	160	57	80	80.375	57
6 (C)	64	90	16	64	12	128	33	90	62.125	64
12 (D)	22	8	11	22	8	30	11	30	17.75	22
18 (E)	6	4	0	12	4	6	0	4	4.5	6
Right eye
Spatial Frequency	JM	EI	FW	MS	JW	TS	JWF	KW	Average	Normal
1.5 (A)	36	100	36	36	36	100	36	36	52	36
3 (B)	57	114	40	40	57	114	57	59	67.25	57
6 (C)	33	64	15	12	16	64	33	64	37.625	64
12 (D)	15	8	0	8	8	22	0	15	9.5	22
18 (E)	6	4	0	4	4	8	0	4	3.75	6

## Sheet: FamousFaces_RT
Participant	Naming	WPM
FW	4549	2457
JW	6797	3536
TS	15018	2497
MS	13666	5864
EI	5434	2106
JM	4550	3691
JWF	16259	5724
KW	8442	8156
RK	6504	6898
Controls
C1	2892	1711
C2	1793	1270
C3	1667	1795
C4	1758	1343
C5	2506	3139
C6	5309	1957
C7	3637	1791
C8	2716	2031
C9	3681	1341

## Sheet: FamousFaces_Accuracy
Participant	Naming	WPM
FW	65	100
JW	52.5	100
TS	35	95
MS	15	82.5
EI	92.5	100
JM	82.5	90
JWF	42.5	93
KW	57.5	90
RK	65	100
Controls
C1	55	93
C2	93	98
C3	90	100
C4	93	98
C5	65	93
C6	65	95
C7	75	93
C8	78	98
C9	100	100

## Sheet: NovelFaces_RT
Participant	Group	Severity	JaneSpacingRT	JaneFeatureRT	JaneContourRT	JaneCousinsRT
130	1	2	3951.41	2260.56	4644.43	3213.52
171	1	2	4668.95	3551.48	4147.44	3070.81
174	1	2	5500.68	4168.03	5907.79	3447.14
128	1	2	1511.14	1355.33	1688.74	1610.26
169	1	2	5038.81	4021.75	4925.36	4997.33
170	1	2	3521.24	2651.29	4593.52	1781.63
177	1	2	2926.55	4373	3358.5	1736.33
KW	1	2	5378	4070.19	5803.78	5259.62
125	1	3	6935.94	5550.35	5860.25	4329.61
153	1	3	1847.47	2627.96	1921.15	1714.96
JW	1	3	2058.94	1898.96	2050.23	1505.1
MS	1	3	6358.41	6317.67	7953.67	4866.52
JWF	1	3	4028.17	2672.29	4397.62	2349.69
JM	1	3	6648.13	4743.57	7176.96	4315.27
RK	1	3	8493	6735.85	7892.53	6185.06
140	1	3	7856.96	6418.22	8249.44	6346.44
Controls
226C	0	0	4000.81	3383.79	4631.96	2063.2
232C	0	0	1736.88	1584.74	2092.35	1227.37
B0001	0	0	1285.93	1591.57	1278.57	1462.83
B0003	0	0	1451.56	1580	1657.8	1612.52
B0015	0	0	2160.58	1561.77	2425.89	1374.1
B0023	0	0	3462.43	1827.85	4300.85	1787.9
B0024	0	0	1649.31	1851.39	1981.24	1580.48
B0025	0	0	2367.72	1720.16	3252.12	1698.03
B0027	0	0	2688.73	1986.5	2377.91	1871.81
B0029	0	0	1742.2	1573.08	1684	1345.59
B0030	0	0	3122.16	2275	2521.88	1791.82
B0032	0	0	1353.21	1194.35	1557.72	891.655
B0034	0	0	1626.69	1326.37	1963.32	1171.66
B0036	0	0	2419.12	1609.38	2806.33	1030.77
B0037	0	0	2626	1424	1759.62	1248.5
			2246.22	1766	2419.44	1477.21
			815.99	519.377	978.255	332.821

## Sheet: NovelFaces_Accuracy
Participant	Group	Severity	JaneSpacingACC	JaneFeatureACC	JaneContourACC	JaneCousinsACC
130	1	2	63.33	96.67	46.67	96.88
171	1	2	63.33	90	63.33	90.63
174	1	2	66.67	100	66.67	93.75
128	1	2	73.33	86.67	63.33	90.63
169	1	2	56.67	83.33	50	70
170	1	2	90	100	90	100
177	1	2	40	50	63.33	59.38
KW	1	2	86.67	93.33	76.67	81.25
125	1	3	60	80	73.33	75
153	1	3	56.67	93.33	56.67	78.13
JW	1	3	63.33	86.67	80	93.75
MS	1	3	83.33	96.67	73.33	93.75
JWF	1	3	60	96.67	73.33	96.88
JM	1	3	80	100	86.67	100
RK	1	3	53.33	96.67	60	100
140	1	3	80	90	60	83.33
Controls
226C	0	0	93.3333	100	93.3333	96.875
232C	0	0	83.3333	93.3333	76.6667	96.875
B0001	0	0	50	96.6667	50	100
B0003	0	0	56.6667	76.6667	66.6667	75
B0015	0	0	93.3333	96.6667	66.6667	100
B0023	0	0	76.6667	96.6667	90	100
B0024	0	0	46.6667	80	60	71.875
B0025	0	0	86.6667	90	86.6667	96.875
B0027	0	0	53.3333	90	80	87.5
B0029	0	0	70	90	63.3333	100
B0030	0	0	66.6667	96.6667	86.6667	90.625
B0032	0	0	86.6667	93.3333	86.6667	93.75
B0034	0	0	90	96.6667	86.6667	100
B0036	0	0	80	100	73.3333	100
B0037	0	0	90	100	83.3333	100
			74.8889	93.1111	76.6667	93.9583
			16.5168	6.95412	12.7864	9.18457

## Sheet: Sheet8
2.69189	0.298908	0.943238			1.03	0.82	0.925
					0.24	0.28	0.26
0.57	-0.5	0.035			0.5	0.82	0.66
					0.5	0.82	0.66
					0.07	0.28	0.175
					0.07	0.82	0.445
					0.5	-0.52	-0.01
					0.24	-0.26	-0.01
					0.5	0.82	0.66
					0.24	0.02	0.13
					1.03	0.82	0.925
					1.03	0.82	0.925
					-0.08	0.28	0.1
					-0.65	-0.26	-0.455
					0.07	-0.26	-0.095
					1.03	0.28	0.655
					-0.9	0.02	-0.44
					1.03	0.82	0.925
					0.5	0.28	0.39
					0.5	0.82	0.66
					-1.04	-0.77	-0.905
					-2.38	-1.69	-2.035
					-2	-2.68	-2.34
					-2	-2.35	-2.175
					1.03	0.28	0.655
					0.07	-0.52	-0.225
					1.03	-0.26	0.385
					-0.47	-0.16	-0.315
					-0.2	-0.98	-0.59
					1.03	0.82	0.925
					-2	-1.9	-1.95
					0.24	-0.55	-0.155
					-0.87	-1.41	-1.14
					-0.3	-0.66	-0.48
					-0.08	0.28	0.1
					0.5	-1.27	-0.385
					0.5	0.28	0.39
					1.03	0.82	0.925
					0.5	0.82	0.66
					0.07	0.82	0.445

## Sheet: Sheet9
Overall		d'	C	A'	B"d		Contour		d'	C	A'	B"d		Cousins		d'	C	A'	B"d		Feature		d'	C	A'	B"d		Spacing		d'	C	A'
	230C	2.69189	0.298908	0.943238				230C	0.983919	0.575611	0.754422				230C	4.6527	0	0.9949				230C	4.6527	0	0.9949				230C	3.00217	-3.33067e-16	0.962222
	232C	2.35225	0.197712	0.923937				232C	1.67942	0.586365	0.85				232C	3.86047	0.396114	0.98125				232C	3.43712	-0.607788	0.962833				232C	1.95239	0.134575	0.89
	B0015	2.98807	0.640646	0.943496				B0015	1.89562	1.37854	0.823333				B0015	4.6527	0	0.9949				B0015	3.82743	0.412631	0.980167				B0015	3.00217	-3.33067e-16	0.962222
	B0023	2.71122	-0.153983	0.947393				B0023	3.16797	-0.742363	0.9455				B0023	4.6527	0	0.9949				B0023	3.82743	-0.412631	0.980167				B0023	1.46455	0.109348	0.83
	B0025	3.30571	1.11022e-16	0.972991				B0025	3.43712	0.607788	0.962833				B0025	3.86047	0.396114	0.98125				B0025	3.16797	-0.742363	0.9455				B0025	4.6527	0	0.9949
	B0029	2.42807	-0.627292	0.912994				B0029	1.24774	-0.877217	0.791667				B0029	4.6527	0	0.9949				B0029	3.16797	-0.742363	0.9455				B0029	1.93181	-0.535179	0.877778
	B0030	2.11574	-0.143755	0.905536				B0030	2.94927	-0.851711	0.928167				B0030	2.68447	0.191886	0.945312				B0030	3.82743	-0.412631	0.980167				B0030	0.861455	8.32667e-17	0.722222
	B0032	2.69989	-0.302908	0.943564				B0032	2.34271	-0.329732	0.92				B0032	3.06824	-3.33067e-16	0.964844				B0032	3.43712	-0.607788	0.962833				B0032	2.34271	-0.329732	0.92
	B0034	3.44733	-0.602682	0.963402				B0034	2.94927	-0.851711	0.928167				B0034	4.6527	0	0.9949				B0034	3.82743	-0.412631	0.980167				B0034	3.16797	-0.742363	0.9455
	B0035	2.80054	-0.109321	0.952567				B0035	3.43712	-0.607788	0.962833				B0035	3.4767	0.587999	0.965				B0035	3.43712	-0.607788	0.962833				B0035	2.22154	0	0.915556
	B0036	2.439	0.172461	0.930529				B0036	1.36412	0.428712	0.813333				B0036	4.6527	0	0.9949				B0036	4.6527	0	0.9949				B0036	1.68324	-1.11022e-16	0.86
	B0037	3.04481	-0.130447	0.963182				B0037	1.95239	-0.134575	0.89				B0037	4.6527	0	0.9949				B0037	4.6527	0	0.9949				B0037	2.61186	-0.195157	0.941111
	MJ	2.63127	-0.337219	0.938659				MJ	2.61186	-0.195157	0.941111				MJ	3.86047	0.396114	0.98125				MJ	2.94927	-0.851711	0.928167				MJ	2.12401	-0.43908	0.898889
	Charles	2.11168	-0.785484	0.880543				Charles	2.12401	-0.43908	0.898889				Charles	3.06824	-3.33067e-16	0.964844				Charles	2.073	-1.28985	0.84125				Charles	1.89562	-1.37854	0.823333
	Syl	3.25567	-0.50685	0.960965				Syl	3.82743	-0.412631	0.980167				Syl	3.06824	-3.33067e-16	0.964844				Syl	3.16797	-0.742363	0.9455				Syl	3.16797	-0.742363	0.9455
	Everil	2.69989	0.302908	0.943564				Everil	2.57969	1.0365	0.8935				Everil	3.86047	-0.396114	0.98125				Everil	4.6527	0	0.9949				Everil	1.95239	0.134575	0.89
	210	1.88363	0.450144	0.876109				210	4.6527	0	0.9949				210	3.4767	-0.587999	0.965				210	1.68324	-1.11022e-16	0.86				210	4.6527	0	0.9949
	226	3.49418	0.0942363	0.977896				226	3.43712	-0.607788	0.962833				226	4.6527	0	0.9949				226	4.6527	0	0.9949				226	4.6527	0	0.9949
	248	2.16802	-0.0369724	0.910978				248	0.876273	-0.184789	0.726667				248	3.86047	0.396114	0.98125				248	3.82743	0.412631	0.980167				248	1.95239	-0.134575	0.89
	B0001	2.3058	1.17345	0.865367				B0001	0	2.32635	0.5				B0001	4.6527	0	0.9949				B0001	3.82743	0.412631	0.980167				B0001	0	2.32635	0.5
	B0003	0.983345	0	0.747245				B0003	0.861455	8.32667e-17	0.722222				B0003	2.32635	1.16317	0.8675				B0003	1.46455	-0.109348	0.83				B0003	0.410894	-0.636174	0.633333
	B0022	0.247659	0.0621522	0.571956				B0022	0.17738	-0.342037	0.558333				B0022	0.977553	0	0.746094				B0022	-0.588274	0.547484	0				B0022	0.336999	0.0848477	0.596667
	B0024	0.0863491	0.313532	0.52903				B0024	1.68324	-1.11022e-16	0.86				B0024	-0.47595	-0.0806643	0				B0024	0	0.841621	0.5				B0024	-0.857425	0.682059	0
	B0027	0.123775	-0.082435	0.537295				B0027	0.336999	0.0848477	0.596667				B0027	0	0.157311	0.5				B0027	0	-0.253347	0				B0027	0.17738	-0.342037	0.558333

## Sheet: Sheet10
#REF!	#REF!	#REF!	#REF!
#REF!	#REF!	#REF!	#REF!
#REF!	#REF!	#REF!	#REF!
#REF!	#REF!	#REF!	#REF!
#REF!	#REF!	#REF!	#REF!
#REF!	#REF!	#REF!	#REF!
#REF!	#REF!	#REF!	#REF!
#REF!	#REF!	#REF!	#REF!
#REF!	#REF!	#REF!	#REF!
#REF!	#REF!	#REF!	#REF!
#REF!	#REF!	#REF!	#REF!
#REF!	#REF!	#REF!	#REF!
#REF!	#REF!	#REF!	#REF!
#REF!	#REF!	#REF!	#REF!
#REF!	#REF!	#REF!	#REF!
#REF!	#REF!	#REF!	#REF!
#REF!	#REF!	#REF!	#REF!
#REF!	#REF!	#REF!	#REF!
#REF!	#REF!	#REF!	#REF!
#REF!	#REF!	#REF!	#REF!
#REF!	#REF!	#REF!	#REF!
#REF!	#REF!	#REF!	#REF!
#REF!	#REF!	#REF!	#REF!
#REF!	#REF!	#REF!	#REF!
#REF!	#REF!	#REF!	#REF!	k
#REF!	#REF!	#REF!	#REF!
#REF!	#REF!	#REF!	#REF!
#REF!	#REF!	#REF!	#REF!
#REF!	#REF!	#REF!	#REF!
#REF!	#REF!	#REF!	#REF!
#REF!	#REF!	#REF!	#REF!
#REF!	#REF!	#REF!	#REF!
#REF!	#REF!	#REF!	#REF!
#REF!	#REF!	#REF!	#REF!
#REF!	#REF!	#REF!	#REF!
#REF!	#REF!	#REF!	#REF!
#REF!	#REF!	#REF!	#REF!
#REF!	#REF!	#REF!	#REF!
#REF!	#REF!	#REF!	#REF!
#REF!	#REF!	#REF!	#REF!
#REF!	#REF!	#REF!	#REF!
#REF!	#REF!	#REF!	#REF!
#REF!			#REF!
#REF!
#REF!
#REF!
#REF!
#REF!
#REF!
#REF!
#REF!
#REF!
#REF!
#REF!
#REF!
#REF!
#REF!
#REF!
#REF!
#REF!
#REF!
#REF!
#REF!
#REF!
#REF!
#REF!
#REF!
#REF!
#REF!
#REF!
#REF!
#REF!
#REF!
#REF!
#REF!
#REF!
#REF!
#REF!
#REF!
#REF!
#REF!
#REF!
#REF!
#REF!
#REF!
#REF!
#REF!
#REF!
#REF!
#REF!
#REF!
#REF!
#REF!
#REF!
#REF!
#REF!
#REF!
#REF!
#REF!
#REF!
#REF!
#REF!
#REF!
#REF!
#REF!
#REF!
#REF!
#REF!
#REF!

[truncated: 3 more sheets: Sheet11, Sheet12, NovelFaces_InverseEfficiency]
